# Supplementary material for: Dedifferentiation of Primary Hepatocytes is Accompanied with Reorganization of Lipid Metabolism Indicated by Altered Molecular Lipid and miRNA Profiles
Source: Int J Mol Sci. 2019 Jun 14;20(12):2910. doi: 10.3390/ijms20122910 (PMC6627955; doi:10.3390/ijms20122910)
Supplement: Supplementary file 1 [file ijms-20-02910-s001.zip]

Archive with 4 entries (3 files):
- so proof done/
- so proof done/Table S1_RT-qPCR.pdf
- so proof done/Table S2_lipidomics.xlsx
- so proof done/Table S3_miRNAs.xlsx
