# Supplementary material for: Dedifferentiation of Primary Hepatocytes is Accompanied with Reorganization of Lipid Metabolism Indicated by Altered Molecular Lipid and miRNA Profiles
Source: Int J Mol Sci. 2019 Jun 14;20(12):2910. doi: 10.3390/ijms20122910 (PMC6627955; doi:10.3390/ijms20122910)
Supplement: Supplementary file 1 [file ijms-20-02910-s001.zip › so proof done/Table S2_lipidomics.xlsx]

## Sheet: Feuil1
		PHH_Day0_R1	PHH_Day0_R2	PHH_Day0_R3	PHH_Day1_R1	PHH_Day1_R2	PHH_Day1_R3	PHH_Day2_R1	PHH_Day2_R2	PHH_Day2_R3	PHH_Day5_R1	PHH_Day5_R2	PHH_Day5_R3
		Hu8210	Hu8210	Hu8210	Hu8210	Hu8210	Hu8210	Hu8210	Hu8210	Hu8210	Hu8210	Hu8210	Hu8210
LIPID_CLASS	LIPID_NAME	CE01_28	CE01_29	CE01_30	CE01_31	CE01_32	CE01_33	CE01_34	CE01_35	CE01_36	CE01_37	CE01_38	CE01_39
CE	CE 14:0	0.0130283	0.00671331
	CE 16:0	0.270912							0.141936
	CE 16:1	0.107603				0.0282467	0.032065			0.0534965
	CE 17:0	0.0240014	0.00729329					0.0155398
	CE 17:1	0.0204783	0.0029068	0.0188598
	CE 18:0	0.0257639		0.0313737	0.0256248	0.023706			0.0649769		0.109945	0.108326
	CE 18:1	0.707394
	CE 18:2	1.17809
	CE 18:3	0.0663525		0.0296083		0.00513575	0.0374454
	CE 19:1	0.0232307	0.0255037	0.00459507	0.0224656	0.0130627	0.0239673			0.0392647			0.0688651
	CE 20:1	0.0138357	0.0149146		0.0297051	0.00993657	0.0173912
	CE 20:2		0.0203476
	CE 20:3	0.0351081	0.00868689				0.0254346
	CE 20:4	0.225848							0.0183269
	CE 20:5	0.181735			0.0302222		0.012826	0.113715
	CE 22:5	0.0136155				0.0030889		0.0151741
	CE 22:6	0.0319285	0.0261958			0.021064	0.0075543
	CE 24:1	0.011597					0.0186412	0.0769676	0.052446				0.0377376
	CE 26:1					0.00353548
	Total CE	2.95052	0.112562	0.0844368	0.108018	0.107776	0.175325	0.221396	0.277685	0.0927612	0.109945	0.108326	0.106603
Cer d18:0	Cer(d18:0/16:0)	0.000649753	0.000558022	0.000618349	0.000725974	0.000476513	0.000763327	0.000994323	0.00156055	0.00116817	0.0221019	0.0311924	0.0284856
	Cer(d18:0/18:0)	0.000492259	0.000354664	0.000593655	0.00098964	0.000627107	0.00114928	0.00158268	0.00113499	0.00122048	0.013252	0.0186251	0.0157128
	Cer(d18:0/20:0)	0.000133738	0.000119037	0.000179921	0.000325339	0.000178322	0.000377037	0.000902225	0.000485784	0.000324058	0.00246946	0.00334142	0.00380441
	Cer(d18:0/22:0)	0.000568808	0.000441737	0.000512604	0.00154741	0.000647045	0.00172949	0.00158205	0.0012295	0.00157006	0.00809227	0.0132935	0.0135272
	Cer(d18:0/23:0)	0.000234051	0.000195477	0.000228329	0.000521372	0.000333068	0.000576058	0.000421723	0.000544969	0.000657872	0.00119399	0.00107817	0.00113995
	Cer(d18:0/24:0)	0.00054636	0.000500067	0.000524359	0.00168278	0.00109295	0.00167095	0.00137281	0.00152949	0.00120085	0.0071093	0.00833609	0.00858812
	Cer(d18:0/24:1)	0.00042416	0.000378063	0.000471853	0.000828006	0.000442624	0.000904231	0.000598485	0.00084969	0.000978434	0.00393292	0.00563054	0.00576094
	Total Cer d18:0	0.00304913	0.00254707	0.00312907	0.00662053	0.00379763	0.00717037	0.00745429	0.00733497	0.00711992	0.0581518	0.0814972	0.077019
Cer d18:1	Cer(d18:1/16:0)	0.128172	0.106029	0.123043	0.114709	0.0610491	0.100336	0.105197	0.0988749	0.119984	0.560453	0.799122	0.627997
	Cer(d18:1/18:0)	0.0621546	0.0508338	0.0601261	0.0768782	0.0415247	0.0579033	0.0687283	0.0678389	0.0864739	0.354488	0.465433	0.428026
	Cer(d18:1/20:0)	0.0789355	0.067201	0.0735936	0.108021	0.0514502	0.078411	0.0812647	0.0771698	0.0940329	0.30046	0.424087	0.365152
	Cer(d18:1/22:0)	0.180739	0.15953	0.1886	0.253839	0.129134	0.219254	0.219284	0.197849	0.256428	0.693189	0.915632	0.911577
	Cer(d18:1/23:0)	0.111959	0.0919333	0.0992217	0.138641	0.07559	0.15402	0.103921	0.101091	0.122468	0.203026	0.264476	0.259338
	Cer(d18:1/24:0)	0.40008	0.323476	0.411433	0.525354	0.302739	0.548552	0.382462	0.404806	0.489312	1.11821	1.65703	1.59133
	Cer(d18:1/24:1)	0.202992	0.177299	0.191904	0.197967	0.116509	0.205422	0.158122	0.150045	0.169188	0.403464	0.609288	0.559389
	Cer(d18:1/26:0)	0.00325237	0.00256802	0.0035648	0.00352021	0.00198201	0.00383725	0.00331477	0.00323237	0.00364173	0.0147807	0.0176233	0.0176456
	Cer(d18:1/26:1)	0.00262492	0.00181058	0.00289973	0.00176756	0.00115466	0.0028227	0.0017067	0.00119753	0.00140683	0.00947991	0.0127039	0.00712801
	Total Cer d18:1	1.17091	0.980681	1.15439	1.4207	0.781134	1.37056	1.124	1.10211	1.34294	3.65755	5.16539	4.76758
DAG	DAG 14:0-16:0	0.0412045	0.0362666	0.0427141	0.085253	0.0606065	0.0834615	0.157616	0.133969	0.113463	0.180883	0.208392	0.187386
	DAG 16:0-16:1	0.098178	0.0894369	0.0994944	0.154355	0.104132	0.143064	0.0965057	0.0868719	0.111815	0.223332	0.357379	0.39756
	DAG 16:0-18:1	0.554955	0.529001	0.578391	0.891832	0.564487	0.760196	0.501912	0.561606	0.628906	0.88268	1.18849	1.45659
	DAG 16:0-18:2	1.00925	0.908665	0.982631	1.43507	0.886288	1.27861	0.706757	0.772744	0.856377	0.622211	0.639071	0.814775
	DAG 16:1/16:1	0.00786508	0.0102176	0.00716562	0.0145256	0.00759775	0.00904651	0.0254498	0.0156421	0.013946	0.0385841	0.0641543	0.0502542
	DAG 18:0-18:1	0.0816876	0.0717733	0.0791845	0.257689	0.155904	0.206357	0.141173	0.179613	0.175601	0.187917	0.266274	0.302454
	DAG 18:0-18:2	0.336491	0.289278	0.325083	0.608973	0.395011	0.532903	0.332588	0.360468	0.41582	0.294862	0.352114	0.400392
	DAG 18:1/18:1	0.123031	0.121738	0.14187	0.254073	0.15045	0.211378	0.152279	0.190613	0.198939	0.221388	0.313587	0.4842
	DAG 18:1-18:2	0.239022	0.216584	0.239567	0.465173	0.304446	0.404051	0.271706	0.307649	0.328271	0.199449	0.197745	0.289071
	DAG 18:2/18:2	0.0848344	0.0752994	0.0798445	0.236	0.141928	0.197803	0.133197	0.123057	0.156308	0.0613052	0.0457135	0.0650538
	Total DAG	2.57652	2.34826	2.57595	4.40294	2.77085	3.82687	2.51918	2.73223	2.99945	2.91261	3.63292	4.44774
Gb3	Gb3(d18:1/16:0)	0.00511987	0.0085553	0.00706808	0.00628104	0.00301776	0.00445673	0.00875931	0.00735575	0.00758275	0.0215144	0.0240441	0.0251716
	Gb3(d18:1/18:0)	0.000580109	0.000936406	0.00173001	0.000955028	6.82623e-05	0.000322683	0.00073359	0.00175762	0.000784095	0.0138508	0.0115063	0.0149499
	Gb3(d18:1/20:0)	0.00052788	0.000731923	0.0012824	0.0014851	0.000205716	0.00107597	0.000366738	0.000350989	0.00183086	0.00407092	0.00627107	0.00897194
	Gb3(d18:1/22:0)	0.00429012	0.00457402	0.00609809	0.00964921	0.00279968	0.00524682	0.00218936	0.0051958	0.00464723	0.0207809	0.0219588	0.0363891
	Gb3(d18:1/23:0)	0.000875047	0.00237404	0.00152014	0.00185455	0.00160857	0.000227361	0.00369986	0.00253837	0.00158368	0.00326379	0.0031435	0.0013087
	Gb3(d18:1/24:0)	0.00571266	0.00814164	0.0103456	0.0103016	0.00972602	0.00969945	0.00949609	0.00698904	0.0115028	0.032604	0.0497066	0.0480849
	Gb3(d18:1/24:1)	0.00756585	0.00927091	0.0104249	0.00609818	0.00269989	0.00764429	0.00344237	0.0101271	0.0138568	0.0134603	0.0219586	0.0209271
	Total Gb3	0.0246715	0.0345842	0.0384691	0.0366247	0.0201259	0.0286733	0.0286873	0.0343146	0.0417883	0.109545	0.138589	0.155803
Glc/GalCer	Glc/GalCer(d18:1/16:0)	0.00985338	0.010583	0.0126102	0.0426787	0.0223504	0.0349091	0.0424281	0.0383672	0.04965	0.249325	0.359678	0.321077
	Glc/GalCer(d18:1/18:0)	0.00453895	0.00440041	0.00512754	0.0263244	0.0159335	0.0201023	0.0295722	0.0286051	0.0341488	0.140865	0.177291	0.154446
	Glc/GalCer(d18:1/20:0)	0.00440688	0.00391747	0.00552968	0.0182475	0.0105548	0.0147024	0.0155417	0.0181806	0.0154292	0.0511466	0.0655847	0.0740549
	Glc/GalCer(d18:1/22:0)	0.0331306	0.0342828	0.0400341	0.134932	0.081776	0.112421	0.105179	0.0962921	0.097867	0.263458	0.335524	0.393758
	Glc/GalCer(d18:1/23:0)	0.0208261	0.0207532	0.0240976	0.0761396	0.043386	0.0682606	0.0418026	0.0403856	0.0537348	0.0348428	0.0458961	0.0463044
	Glc/GalCer(d18:1/24:0)	0.0537017	0.058339	0.0656117	0.169565	0.0944634	0.167786	0.125704	0.116588	0.145888	0.407967	0.552636	0.654349
	Glc/GalCer(d18:1/24:1)	0.0167936	0.0178706	0.0210027	0.0502429	0.0266501	0.0407217	0.0320441	0.0272738	0.0336343	0.12287	0.170632	0.241738
	Glc/GalCer(d18:1/26:0)	0.000547735	0.000537244	0.000690563	0.00106591	0.000637689	0.00143089	0.00257129	0.00121983	0.00096896	0.00704307	0.0122672	0.0125931
	Glc/GalCer(d18:1/26:1)	0.000119268	0.000452084	0.000520047	0.00126392	0.000744496	0.00103818	0.000218787	0.00121641	0.00103253	0.00593942	0.00499424	0.00738271
	Total Glc/GalCer	0.143918	0.151136	0.175224	0.52046	0.296496	0.461373	0.395062	0.368129	0.432354	1.28346	1.7245	1.9057
LacCer	LacCer(d18:1/16:0)	0.0236272	0.0239202	0.0307076	0.0340454	0.0196821	0.0225443	0.0299428	0.0392083	0.0371076	0.0937837	0.139133	0.151939
	LacCer(d18:1/18:0)	0.00537926	0.00404926	0.00720652	0.0141861	0.00762407	0.011016	0.0157197	0.0251223	0.0202683	0.073664	0.0846862	0.0950528
	LacCer(d18:1/20:0)	0.00486704	0.00503016	0.00606602	0.0108775	0.00490343	0.00800235	0.0113697	0.0130666	0.0103213	0.027505	0.039364	0.0463635
	LacCer(d18:1/22:0)	0.0467594	0.0418868	0.058998	0.100526	0.0635004	0.0794668	0.0863753	0.0998749	0.133789	0.203137	0.300266	0.326067
	LacCer(d18:1/23:0)	0.0115762	0.0120974	0.0146136	0.025357	0.0155022	0.0213546	0.0191417	0.0201727	0.0226623	0.0223487	0.0315088	0.0473703
	LacCer(d18:1/24:0)	0.0354777	0.0360219	0.0473055	0.0747649	0.0430221	0.0599945	0.052539	0.0707855	0.0474154	0.127452	0.149107	0.279169
	LacCer(d18:1/24:1)	0.01027	0.0124395	0.0161572	0.0243822	0.013245	0.0211845	0.0143617	0.0175482	0.0161642	0.035105	0.0396316	0.0617303
	Total LacCer	0.137957	0.135445	0.181054	0.28414	0.167479	0.223563	0.22945	0.285779	0.287728	0.582995	0.783696	1.00769
LPC	LPC 18:1	0.0262062	0.027335	0.0240972	0.0226946	0.0138041	0.0108195			0.0551419
	LPC 18:2	0.0568353	0.0631635	0.060971	0.0488242	0.0259202	0.0471479	0.0411202	0.0217692	0.0389342	0.0269368
	Total LPC	0.0830414	0.0904985	0.0850682	0.0715188	0.0397242	0.0579674	0.0411202	0.0217692	0.0940761	0.0269368
LPE	LPE 16:0	0.0409831	0.0413762	0.0521101	0.0540619	0.0245946	0.0423135	0.0340914	0.0468421	0.0331991	0.02912	0.0143335	0.00793665
	LPE 18:0	0.0544483	0.0495028	0.0603882	0.085541	0.0532373	0.0806842	0.127822	0.101035	0.117515	0.113168	0.128422	0.136798
	LPE 18:1	0.0112267	0.00816316	0.0223529		0.00761568	0.0140341			0.00858476	0.00674486		0.011207
	LPE 18:2	0.0400773	0.0261236	0.047668	0.0356903	0.0215968	0.0226235	0.024832	0.0160925	0.0153528			0.0230123
	LPE 20:3				0.00679064
	LPE 20:4	0.0235641	0.0195131	0.0245431	0.0292945	0.0193739	0.0271764	0.0257159	0.0217901	0.0391835	0.0174882	0.0397429	0.0242885
	LPE 22:6	0.0188512	0.0166475	0.0186945	0.0239252	0.0175486	0.027458	0.0281991	0.0296623	0.0336266
	Total LPE	0.189151	0.161326	0.225757	0.235303	0.143967	0.21429	0.24066	0.215421	0.247462	0.166521	0.182499	0.203242
LPG	LPG 18:1	0.0329197	0.0295349	0.0355254	0.0086857	0.00943201	0.00605484	0.0167932	0.00387089	0.00331279		0.0107139	0.0162721
	Total LPG	0.0329197	0.0295349	0.0355254	0.0086857	0.00943201	0.00605484	0.0167932	0.00387089	0.00331279		0.0107139	0.0162721
LPI	LPI 18:0	0.0117881	0.0094154	0.0178037	0.00997539	0.00950339	0.0198542	0.0400259	0.0545404	0.0447761	0.0693468	0.0907789	0.0660457
	LPI 18:1	0.00347646		0.00140648
	LPI 20:4	0.00665914		0.0090132		0.00338533
	Total LPI	0.0219238	0.0094154	0.0282234	0.00997539	0.0128887	0.0198542	0.0400259	0.0545404	0.0447761	0.0693468	0.0907789	0.0660457
LPS	LPS 18:1							0.0180137		0.0151035		0.0264229
	Total LPS							0.0180137		0.0151035		0.0264229
PC	PC 14:0-16:0	0.0960568	0.0925705	0.101421	0.234294	0.141025	0.198645	0.127446	0.144184	0.162546	0.226924	0.314937	0.34056
	PC 14:0-18:1	0.108408	0.0982689	0.111189	0.0826057	0.0458861	0.0719915	0.0667216	0.0664597	0.0830323	0.1836	0.245122	0.26643
	PC 16:0/16:0	0.26314	0.25198	0.285558	1.23593	0.702977	1.04978	0.51114	0.535875	0.634181	0.820583	1.09689	1.25457
	PC 16:0-18:0	0.0575035	0.0521104	0.0577737	0.211372	0.122472	0.179936	0.0933374	0.116776	0.125573	0.133388	0.202046	0.199691
	PC 16:0-18:1	9.40597	9.10016	10.2395	12.1163	7.04653	9.99692	7.91902	7.86713	8.96545	9.1124	12.2986	13.0357
	PC 16:0-18:2	17.4883	16.8052	18.7603	22.4003	13.0099	17.9854	17.5003	17.7966	19.9002	13.0445	16.0626	15.4973
	PC 16:0-20:1	0.0184255	0.0201431	0.0218469	0.0247578	0.0153247	0.0191022	0.0158666	0.0128212	0.0232319	0.0304481	0.0354706	0.028425
	PC 16:0-20:3	1.78242	1.82538	1.80201	2.93348	1.68513	2.40145	1.94214	2.20278	2.22999	2.85156	3.92499	4.58149
	PC 16:0-20:4	4.97875	4.6128	4.73319	6.87184	4.22318	5.76394	5.39925	5.76949	6.66168	3.28345	4.32145	3.66679
	PC 16:0-20:5	0.198832	0.196279	0.225836	0.308393	0.181705	0.264487	0.170126	0.178411	0.210456	0.0676199	0.0682466	0.0725353
	PC 16:0-22:5	0.382906	0.374604	0.407865	0.585149	0.347384	0.480343	0.286047	0.290339	0.348413	0.10249	0.12829	0.113679
	PC 16:0-22:6	1.19823	1.11038	1.30608	1.5576	0.958414	1.38209	0.761884	0.813696	0.944259	0.300419	0.397007	0.364138
	PC 16:1-18:0	0.113742	0.10004	0.116342	0.173471	0.10224	0.138972	0.0955961	0.0843672	0.107952	0.164036	0.266304	0.24589
	PC 16:1-20:4	0.108387	0.0981386	0.1143	0.0571586	0.0297352	0.0425717	0.0399496	0.0267665	0.0482393	0.091166	0.0960685	0.0843852
	PC 17:0-18:1	0.0765662	0.0713223	0.0851804	0.105736	0.0606221	0.0722088	0.0725803	0.0437276	0.0607649	0.0582746	0.0775553	0.0797534
	PC 17:0-18:2	0.298468	0.276228	0.310693	0.27844	0.143826	0.215987	0.155106	0.149283	0.189072	0.129783	0.112873	0.134311
	PC 17:0-20:3	0.0223956	0.0195455	0.0200621	0.0250521	0.0186834	0.0207808	0.0189975	0.0164885	0.018157	0.0179824	0.0218986	0.0300605
	PC 17:0-20:4	0.0742713	0.0712569	0.0798378	0.0795992	0.0511365	0.0655105	0.0442193	0.0499766	0.062893	0.0238743	0.0364837	0.0294246
	PC 18:0/18:0	0.00328556	0.00250215	0.00301055	0.00887932	0.0070108	0.00731872	0.00552812	0.0048034	0.00866872	0.00875721	0.0110204	0.0143797
	PC 18:0-18:1	1.52325	1.49716	1.70001	2.47711	1.48035	2.07841	1.20468	1.30352	1.51254	1.38848	2.11519	2.11663
	PC 18:0-18:2	8.64185	8.50937	8.73948	10.5025	6.26363	8.67168	6.39286	6.45729	7.4313	5.86504	7.44382	7.25693
	PC 18:0-20:3	0.88287	0.880192	0.961839	1.61579	1.00546	1.38402	0.856651	0.914956	1.09877	1.28356	1.74367	1.97383
	PC 18:0-20:4	2.46189	2.28426	2.51374	3.90685	2.30531	3.23207	2.78961	2.96693	3.20921	1.71294	2.14864	1.61387
	PC 18:0-20:5	0.0778847	0.0765238	0.0821533	0.139411	0.0880311	0.121443	0.0672298	0.0817347	0.0926596	0.0324358	0.0210991	0.0282166
	PC 18:0-22:4	0.0759864	0.0753528	0.079953	0.109879	0.0601497	0.0945016	0.0512781	0.0419432	0.0661298	0.0281882	0.0433994	0.029021
	PC 18:0-22:5	0.181351	0.172102	0.184079	0.271529	0.161989	0.238716	0.0997283	0.109067	0.125984	0.0508758	0.0422405	0.0400359
	PC 18:0-22:6	0.587645	0.540483	0.623383	0.898493	0.498365	0.74793	0.292643	0.345071	0.434231	0.155084	0.205532	0.155583
	PC 18:1/18:1	0.706005	0.67717	0.757605	0.462066	0.271321	0.376844	0.325332	0.328344	0.349341	0.847875	1.15705	1.21673
	PC 18:1-20:4	0.475194	0.469187	0.524041	0.265664	0.16086	0.241184	0.14473	0.169712	0.166153	0.23854	0.31542	0.264113
	PC 20:4/20:4	0.0107001	0.0101149	0.0104995	0.0050789	0.00253067	0.00286852	0.0033865	0.00524391	0.00219026	0.00226972	0.00154288	0.00222842
	Total PC	52.3007	50.3708	54.9588	69.9447	41.1912	57.5471	47.4534	48.8938	55.2733	42.2566	54.9555	54.7367
PE	PE 16:0-18:1	1.26992	1.20025	1.34362	0.90216	0.50806	0.763893	0.432744	0.454501	0.55783	0.469752	0.602934	0.64201
	PE 16:0-22:4	0.126938	0.127791	0.140926	0.170934	0.0982663	0.141523	0.104356	0.102371	0.118227	0.0429529	0.050735	0.0441248
	PE 18:0-18:1	0.606806	0.603786	0.694423	0.823866	0.454931	0.67936	0.437854	0.392885	0.449395	0.324303	0.444685	0.425787
	PE 18:0-18:2	7.61453	7.30568	8.00598	9.69635	5.47478	7.71775	4.29198	4.59904	5.43271	3.20253	3.78037	3.91373
	PE 18:0-20:3	0.635963	0.587138	0.681599	1.06135	0.628337	0.873174	0.592279	0.618954	0.757276	0.548888	0.638122	0.885695
	PE 18:0-20:4	6.3181	5.99947	6.56756	9.26024	5.58712	7.58923	7.23573	7.31929	8.34539	5.16702	6.61553	6.25058
	PE 18:1-20:4	0.65763	0.634433	0.721414	0.407532	0.23165	0.327843	0.250189	0.231547	0.270652	0.39715	0.468227	0.500773
	Total PE	17.2299	16.4586	18.1555	22.3224	12.9831	18.0928	13.3451	13.7186	15.9315	10.1526	12.6006	12.6627
PI	PI 16:0-20:4	0.264136	0.283896	0.298242	0.249469	0.136503	0.208729	0.0986136	0.0946465	0.101444	0.0954298	0.125559	0.108712
	PI 18:0-20:4	1.48421	1.42715	1.52274	2.23779	1.32826	1.82302	1.41253	1.42806	1.57392	0.662644	0.951026	0.855035
	PI 18:1/18:1	0.0337583	0.0371727	0.0390628	0.0148294	0.00720835	0.0142275	0.015385	0.010517	0.0131051	0.0316949	0.0596503	0.0468615
	Total PI	1.7821	1.74822	1.86004	2.50209	1.47197	2.04598	1.52652	1.53322	1.68847	0.789769	1.13624	1.01061
SM	SM (d18:0/16:0) (d18:1/15:0-OH)	0.0100237	0.0254784	0.022516		0.0281124	0.0290575		0.0576843	0.065397	0.215212	0.15496	0.163074
	SM (d18:0/17:0) (d18:1/16:0-OH)	0.0329896	0.0137651	0.0213981					0.0149065	0.0153064			0.0350609
	SM (d18:0/23:0) (d18:1/22:0-OH)	0.101956	0.104864		0.0815062	0.0596725	0.0619374		0.124552	0.0408421	0.0721381	0.0907373
	SM (d18:0/24:0) (d18:1/23:0-OH)		0.031532	0.094532			0.0529888	0.00668731			0.0541394
	SM (d18:1/14:0) (d18:1/13:1-OH)	0.0623928	0.042183	0.0592665	0.0814426	0.0356314	0.0483498	0.0529585	0.0656231	0.077711	0.0571046	0.0309579	0.0761309
	SM (d18:1/15:0) (d18:1/14:1-OH)	0.044938	0.0425992	0.0367782	0.0615372	0.0274144	0.0523228		0.0601811	0.0404368			0.052467
	SM (d18:1/16:0) (d18:1/15:1-OH)	0.990839	1.03801	1.01251	1.23333	0.678322	1.0538	0.98199	1.10137	1.54041	1.40678	1.74339	1.55261
	SM (d18:1/16:1) (d18:1/15:2-OH)	0.0530291	0.0548649	0.0464464	0.0497843	0.0290902	0.0379207	0.0747809	0.0268254	0.0723458	0.0755815	0.073267	0.111746
	SM (d18:1/17:0) (d18:1/16:1-OH)	0.0512247	0.0437988	0.049315	0.0659924	0.0311775	0.0443391		0.0280419	0.0389522		0.0528577	0.0462355
	SM (d18:1/18:0)	0.278761	0.281361	0.341944	0.369415	0.246115	0.408955	0.576964	0.374992	0.493209		0.395676	0.324687
	SM (d18:1/23:0) (d18:1/22:1-OH)	0.647581	0.538428	0.639104	0.775109	0.356216	0.580838	0.492702	0.429637	0.619478	0.307263	0.416988	0.32095
	SM (d18:1/23:1) (d18:1/22:2-OH)	0.147534	0.151822	0.112196	0.126777	0.0905454	0.12743	0.123	0.0573667	0.131498	0.035735		0.0536751
	SM (d18:1/24:0) (d18:1/23:1-OH)	1.05209	1.06901	1.10161	0.995447	0.568567	1.0028	1.12231	0.956474	1.18	1.39085	1.75592	1.68232
	SM (d18:1/24:1) (d18:1/23:2-OH)	0.83811	0.770668	1.01995	1.05091	0.429948	0.893096	0.836691	0.818662	1.07545	0.780212	1.0482	1.19442
	SM (d18:1/26:0) (d18:1/25:1-OH)	0.0294802	0.0162261	0.0567009	0.0111255	0.0275609	0.00574777						0.057511
	SM (d18:1/26:1) (d18:1/25:2-OH)	0.0390973	0.048302	0.0438988	0.0786832	0.00940635		0.0346711	0.0445412				0.0557016
	SM (d18:1/26:2)	0.0403585	0.0436729		0.0281451					0.0355749			0.0349772
	Total SM	4.42041	4.31658	4.65816	5.0092	2.61778	4.39959	4.30276	4.16086	5.42661	4.39502	5.76295	5.76157
