# Supplementary material for: Dedifferentiation of Primary Hepatocytes is Accompanied with Reorganization of Lipid Metabolism Indicated by Altered Molecular Lipid and miRNA Profiles
Source: Int J Mol Sci. 2019 Jun 14;20(12):2910. doi: 10.3390/ijms20122910 (PMC6627955; doi:10.3390/ijms20122910)
Supplement: Supplementary file 1 [file ijms-20-02910-s001.zip › so proof done/Table S3_miRNAs.xlsx]

## Sheet: result
	log2_FC_D1_vs_D0	log2_FC_D2_vs_D0	log2_FC_D5_vs_D0	log2_FC_D2_vs_D1	log2_FC_D5_vs_D1	log2_FC_D5_vs_D2
miRNAs name
hsa-let-7a-5p	-0.278808	-0.4085	-0.397837	-0.129692	-0.11903	0.0106624
hsa-let-7b-3p	-0.0664006	-0.30974	-0.390258	-0.24334	-0.323857	-0.0805177
hsa-let-7b-5p	-0.219751	-0.242748	-0.405622	-0.0229968	-0.185871	-0.162874
hsa-let-7c-5p	-0.167764	-0.256851	-0.209689	-0.089087	-0.0419248	0.0471622
hsa-let-7d-5p	-0.0452466	0.221218	0.441974	0.266465	0.48722	0.220755
hsa-let-7f-1-3p	0.150808	0.113101	-0.257903	-0.0377078	-0.408711	-0.371003
hsa-let-7f-5p	-0.265091	-0.245942	-0.203023	0.0191484	0.0620675	0.0429191
hsa-let-7g-5p	-0.107411	-0.0919235	-0.262301	0.0154874	-0.15489	-0.170377
hsa-let-7i-5p	-0.110395	0.293447	0.310609	0.403842	0.421004	0.017162
hsa-miR-100-5p	-0.236157	-0.221315	-0.417641	0.0148422	-0.181484	-0.196326
hsa-miR-101-3p	0.0310958	0.576592	-0.127768	0.545496	-0.158864	-0.70436
hsa-miR-103a-3p	-0.120486	0.118518	0.501108	0.239003	0.621594	0.38259
hsa-miR-106b-5p	-0.0955754	0.348359	0.117954	0.443934	0.21353	-0.230404
hsa-miR-107	-0.082581	-0.0198631	-0.0068927	0.0627179	0.0756883	0.0129704
hsa-miR-1181	0.0934272	0.445689	0.831998	0.352262	0.738571	0.386309
hsa-miR-1202	-0.0994332	-0.247483	-0.0852073	-0.14805	0.0142258	0.162276
hsa-miR-1207-5p	-0.0765677	-0.00419482	0.434133	0.0723729	0.5107	0.438327
hsa-miR-122-3p	-0.116254	-0.202661	-1.17518	-0.0864075	-1.05893	-0.972523
hsa-miR-122-5p	0.0674003	0.0707362	-0.535711	0.00333587	-0.603111	-0.606447
hsa-miR-1224-5p	-0.0231062	0.0965721	0.0988096	0.119678	0.121916	0.00223748
hsa-miR-1225-5p	-0.256588	-0.408936	-0.423541	-0.152348	-0.166953	-0.0146051
hsa-miR-1227-5p	-0.520942	-0.803182	-1.10866	-0.282241	-0.587722	-0.305481
hsa-miR-1228-3p	-0.207311	-0.24073	-0.22752	-0.0334193	-0.0202091	0.0132102
hsa-miR-1229-5p	0.205981	0.247468	-0.0834719	0.0414871	-0.289453	-0.33094
hsa-miR-1233-5p	-0.0277702	-0.132665	0.0524758	-0.104895	0.080246	0.185141
hsa-miR-1234-3p	-0.237041	-0.394532	-0.209721	-0.157491	0.0273196	0.184811
hsa-miR-1237-3p	-0.0764206	-0.110314	-0.3006	-0.0338935	-0.224179	-0.190286
hsa-miR-1238-3p	0.0632147	0.0030978	-0.0430934	-0.0601169	-0.106308	-0.0461912
hsa-miR-1246	1.54461	2.03192	2.52966	0.4873	0.985049	0.497749
hsa-miR-1249-3p	-0.51626	-0.417075	-0.734472	0.0991851	-0.218212	-0.317397
hsa-miR-125a-3p	-0.606333	-1.36321	-1.44335	-0.75688	-0.837016	-0.0801359
hsa-miR-125b-5p	-0.229587	-0.337143	-0.578103	-0.107556	-0.348516	-0.240961
hsa-miR-126-3p	-0.136274	0.0774668	-0.664042	0.213741	-0.527768	-0.741509
hsa-miR-1260a	0.190612	0.0224644	0.423304	-0.168148	0.232691	0.400839
hsa-miR-1260b	0.208544	0.402086	1.36169	0.193541	1.15315	0.959605
hsa-miR-1268a	0.11459	0.211157	0.180659	0.096567	0.0660684	-0.0304986
hsa-miR-1268b	-0.577358	-0.712998	-0.50021	-0.13564	0.0771476	0.212788
hsa-miR-1273g-3p	0.0659898	0.0734491	0.192169	0.0074593	0.126179	0.11872
hsa-miR-1275	1.00284	0.997281	0.435602	-0.00556323	-0.567243	-0.56168
hsa-miR-128-3p	-0.0175924	0.218765	-0.113328	0.236357	-0.0957358	-0.332093
hsa-miR-1281	0.114114	-0.0151692	0.0648916	-0.129283	-0.0492226	0.0800608
hsa-miR-129-1-3p	-0.11552	-0.184039	-0.413582	-0.068519	-0.298061	-0.229542
hsa-miR-129-2-3p	0.0953429	0.00142683	-0.204639	-0.0939161	-0.299982	-0.206066
hsa-miR-1290	1.27006	1.42407	1.73627	0.154014	0.466213	0.312199
hsa-miR-1304-3p	0.0562428	-0.0851438	-0.0412187	-0.141387	-0.0974615	0.0439251
hsa-miR-1305	-0.25866	-0.396403	-0.538922	-0.137743	-0.280262	-0.14252
hsa-miR-130a-3p	-0.21411	-0.0782001	-0.065883	0.13591	0.148227	0.0123171
hsa-miR-130b-3p	-0.225194	-0.331257	-1.1842	-0.106063	-0.959003	-0.85294
hsa-miR-135a-3p	0.746944	0.906176	0.601533	0.159232	-0.145411	-0.304643
hsa-miR-139-3p	-0.106241	-0.145339	-0.552505	-0.0390976	-0.446263	-0.407166
hsa-miR-140-3p	0.138114	0.287728	0.443457	0.149614	0.305343	0.155729
hsa-miR-140-5p	-0.0437817	0.254051	0.300022	0.297833	0.343804	0.0459708
hsa-miR-146b-5p	0.311837	0.7072	-0.230258	0.395363	-0.542095	-0.937458
hsa-miR-148a-3p	-0.258308	-0.31404	-1.21636	-0.0557317	-0.958049	-0.902317
hsa-miR-148b-3p	0.0560665	0.0874724	-0.0783054	0.0314059	-0.134372	-0.165778
hsa-miR-149-5p	-0.0748881	-0.173058	-0.36052	-0.0981695	-0.285632	-0.187463
hsa-miR-150-3p	0.466295	0.619989	0.802964	0.153694	0.336669	0.182975
hsa-miR-151a-3p	0.257991	0.249035	0.457527	-0.00895551	0.199536	0.208492
hsa-miR-151a-5p	-0.0895742	-0.16677	-0.172386	-0.0771959	-0.0828115	-0.00561556
hsa-miR-151b	0.275138	0.428003	0.303548	0.152865	0.0284099	-0.124455
hsa-miR-152-3p	0.0130794	0.252004	0.135237	0.238924	0.122158	-0.116767
hsa-miR-1539	-0.0475717	-0.106826	-0.29556	-0.059254	-0.247989	-0.188735
hsa-miR-1587	-0.461723	-0.902253	-1.09465	-0.44053	-0.632924	-0.192394
hsa-miR-15a-5p	-0.165693	0.176335	0.503279	0.342027	0.668972	0.326945
hsa-miR-15b-5p	0.0534891	0.218333	0.808356	0.164844	0.754867	0.590023
hsa-miR-16-5p	-0.0667896	0.379981	0.748901	0.446771	0.81569	0.36892
hsa-miR-17-3p	0.138523	0.253416	-0.358223	0.114893	-0.496746	-0.611639
hsa-miR-17-5p	-0.276409	0.0287598	-0.374564	0.305168	-0.0981553	-0.403324
hsa-miR-181a-5p	0.22299	0.175208	0.229636	-0.0477817	0.00664602	0.0544277
hsa-miR-1825	0.104444	0.0666891	-0.0895149	-0.0377548	-0.193959	-0.156204
hsa-miR-185-5p	0.0051313	0.397089	0.584307	0.391958	0.579176	0.187218
hsa-miR-186-5p	0.339896	0.608682	0.147321	0.268786	-0.192576	-0.461362
hsa-miR-188-5p	0.820949	1.24389	0.692011	0.422943	-0.128937	-0.55188
hsa-miR-18a-5p	0.146254	0.960815	0.491529	0.81456	0.345275	-0.469286
hsa-miR-18b-5p	0.222286	0.527498	0.313159	0.305212	0.0908732	-0.214339
hsa-miR-1908-3p	0.332807	0.291051	0.205218	-0.0417563	-0.127589	-0.0858328
hsa-miR-191-3p	0.0751304	-0.0619295	-0.0481331	-0.13706	-0.123263	0.0137964
hsa-miR-1915-3p	-0.277988	-0.449646	0.0443424	-0.171658	0.322331	0.493989
hsa-miR-192-3p	0.0673711	0.114668	-0.44134	0.0472967	-0.508711	-0.556007
hsa-miR-192-5p	-0.0834383	-0.00524047	-0.653775	0.0781978	-0.570337	-0.648535
hsa-miR-193a-3p	0.192355	0.961269	1.3076	0.768914	1.11525	0.346332
hsa-miR-193a-5p	-0.00607561	0.0404106	0.151264	0.0464862	0.15734	0.110854
hsa-miR-193b-3p	0.13076	0.317565	0.196851	0.186805	0.0660905	-0.120714
hsa-miR-194-5p	-0.00949171	-0.0386462	-0.678381	-0.0291545	-0.668889	-0.639735
hsa-miR-195-5p	-0.0280296	0.235631	-0.239023	0.26366	-0.210993	-0.474654
hsa-miR-197-3p	0.147536	0.262855	0.353774	0.11532	0.206238	0.0909185
hsa-miR-197-5p	-0.0636975	-0.4134	-0.813249	-0.349703	-0.749552	-0.399849
hsa-miR-1973	0.149005	-0.0266568	-1.10909	-0.175662	-1.2581	-1.08244
hsa-miR-19a-3p	0.0154037	0.579356	0.0169232	0.563952	0.0015195	-0.562433
hsa-miR-19b-3p	-0.152912	0.23439	-0.443191	0.387302	-0.290279	-0.677582
hsa-miR-200b-3p	0.0241447	0.0386291	0.42593	0.0144844	0.401785	0.3873
hsa-miR-203a-3p	-0.0685166	0.0627437	-0.433109	0.13126	-0.364592	-0.495853
hsa-miR-204-5p	-0.234262	-0.413971	-0.638471	-0.179709	-0.404209	-0.2245
hsa-miR-20a-5p	-0.0911286	0.0740259	-0.633139	0.165154	-0.542011	-0.707165
hsa-miR-20b-5p	-0.199763	0.0649255	-0.715232	0.264689	-0.515469	-0.780158
hsa-miR-21-3p	1.61628	0.841479	0.941162	-0.7748	-0.675116	0.0996836
hsa-miR-21-5p	0.485349	1.21008	1.36442	0.724734	0.879066	0.154332
hsa-miR-210-3p	1.28304	1.39013	2.35381	0.107083	1.07077	0.963687
hsa-miR-211-3p	-0.943231	-1.0006	-1.08427	-0.0573707	-0.141043	-0.0836723
hsa-miR-2116-3p	0.158288	0.116599	0.122918	-0.0416886	-0.03537	0.00631861
hsa-miR-212-3p	0.0681649	-0.0752036	0.0346182	-0.143368	-0.0335467	0.109822
hsa-miR-215-5p	0.0767197	0.169832	-0.357921	0.0931128	-0.43464	-0.527753
hsa-miR-22-3p	0.21267	0.260434	0.388054	0.0477639	0.175384	0.12762
hsa-miR-22-5p	0.34383	0.479246	0.435135	0.135416	0.0913049	-0.0441109
hsa-miR-23a-3p	0.0763925	0.453809	1.4446	0.377416	1.36821	0.990791
hsa-miR-23b-3p	-0.0220815	-0.17416	-0.318905	-0.152079	-0.296823	-0.144745
hsa-miR-23c	-0.00769567	-0.11307	-0.282137	-0.105375	-0.274442	-0.169067
hsa-miR-24-3p	-0.00700286	0.335613	0.526423	0.342615	0.533426	0.190811
hsa-miR-25-3p	-0.223	-0.178578	-0.29259	0.0444216	-0.0695901	-0.114012
hsa-miR-26a-5p	-0.217541	-0.27115	-0.991535	-0.0536098	-0.773994	-0.720385
hsa-miR-26b-5p	-0.21615	0.0583542	-0.387324	0.274504	-0.171174	-0.445678
hsa-miR-27a-3p	0.570416	1.30413	2.54407	0.733718	1.97366	1.23994
hsa-miR-27b-3p	-0.198666	-0.139196	-0.0844397	0.0594701	0.114226	0.0547561
hsa-miR-28-5p	-0.0997463	0.103506	0.168687	0.203252	0.268433	0.0651814
hsa-miR-2861	-0.248705	-0.413624	-0.444156	-0.164919	-0.195451	-0.030532
hsa-miR-296-5p	-0.261692	-0.23398	-0.477807	0.0277123	-0.216115	-0.243827
hsa-miR-29a-3p	0.00407064	0.0945066	0.039587	0.090436	0.0355164	-0.0549196
hsa-miR-29b-1-5p	0.280419	0.521457	0.617122	0.241038	0.336703	0.095665
hsa-miR-29b-3p	-0.0785597	0.762763	0.717762	0.841323	0.796322	-0.0450011
hsa-miR-29c-3p	-0.305288	-0.0890107	-0.660951	0.216277	-0.355664	-0.571941
hsa-miR-29c-5p	-0.167196	-0.177979	-0.532262	-0.0107827	-0.365065	-0.354283
hsa-miR-30a-3p	0.0553538	0.0878042	-0.0161176	0.0324505	-0.0714714	-0.103922
hsa-miR-30a-5p	-0.104709	0.248316	0.176959	0.353025	0.281667	-0.0713572
hsa-miR-30b-5p	-0.118223	0.0849419	-0.444583	0.203165	-0.32636	-0.529525
hsa-miR-30c-5p	-0.606313	-0.884474	-1.59549	-0.278161	-0.989174	-0.711013
hsa-miR-30d-5p	-0.07775	-0.121536	-0.331922	-0.0437865	-0.254172	-0.210385
hsa-miR-30e-3p	-0.315619	-0.532816	-1.06138	-0.217198	-0.74576	-0.528562
hsa-miR-30e-5p	-0.174298	-0.053905	-0.68178	0.120393	-0.507482	-0.627875
hsa-miR-3135b	-0.585612	-0.456526	-0.498158	0.129086	0.0874546	-0.0416312
hsa-miR-3141	-0.43427	-0.202208	-0.624312	0.232062	-0.190042	-0.422104
hsa-miR-3162-3p	-0.10934	-0.187967	-0.038428	-0.0786272	0.0709122	0.149539
hsa-miR-3162-5p	0.145633	0.0663408	0.450137	-0.0792918	0.304504	0.383796
hsa-miR-3180-5p	0.0908164	-0.000426048	-0.320251	-0.0912424	-0.411067	-0.319825
hsa-miR-3195	0.317902	0.396112	0.705902	0.0782097	0.388	0.30979
hsa-miR-3196	-0.280341	-0.347887	0.0945425	-0.0675454	0.374884	0.442429
hsa-miR-3198	-0.397856	-0.365879	-0.709616	0.0319766	-0.31176	-0.343737
hsa-miR-320a	-0.141035	0.0659632	0.285686	0.206998	0.426721	0.219723
hsa-miR-320b	0.164328	0.44208	0.936041	0.277752	0.771713	0.493961
hsa-miR-320c	1.03445	1.1232	0.543652	0.0887586	-0.490794	-0.579552
hsa-miR-320d	0.198013	0.219551	0.0632936	0.0215379	-0.134719	-0.156257
hsa-miR-320e	0.109723	0.221273	-0.030138	0.11155	-0.139861	-0.251411
hsa-miR-324-3p	-0.290131	-0.569171	-0.309475	-0.27904	-0.0193439	0.259696
hsa-miR-324-5p	-0.155902	0.0208132	0.993958	0.176715	1.14986	0.973144
hsa-miR-328-5p	-0.404368	-0.422497	-0.790726	-0.018129	-0.386358	-0.368229
hsa-miR-331-3p	0.0204199	0.0798126	0.332295	0.0593927	0.311875	0.252483
hsa-miR-335-5p	-0.0686055	0.0669969	-0.405687	0.135602	-0.337081	-0.472683
hsa-miR-33b-3p	0.108892	0.132221	0.00435692	0.0233296	-0.104535	-0.127865
hsa-miR-340-5p	-0.0847742	0.369875	-0.533678	0.454649	-0.448903	-0.903552
hsa-miR-342-3p	-0.179847	-0.448429	-0.768374	-0.268582	-0.588527	-0.319945
hsa-miR-34a-5p	0.922439	1.97658	2.90661	1.05414	1.98417	0.930026
hsa-miR-361-3p	0.0410497	0.218928	0.344338	0.177878	0.303288	0.12541
hsa-miR-361-5p	-0.37619	-0.344141	0.331007	0.0320488	0.707197	0.675148
hsa-miR-362-3p	-0.0312259	0.348381	-0.102194	0.379607	-0.0709679	-0.450575
hsa-miR-3646	0.150946	0.103211	0.0779445	-0.0477349	-0.0730011	-0.0252663
hsa-miR-3648	0.538606	0.581543	0.50554	0.0429363	-0.0330663	-0.0760026
hsa-miR-3651	-0.0564383	0.0549905	0.416303	0.111429	0.472741	0.361312
hsa-miR-3653-3p	-0.296219	-0.535507	-0.805816	-0.239289	-0.509597	-0.270309
hsa-miR-3656	0.222428	-0.256403	-0.0813887	-0.478831	-0.303817	0.175014
hsa-miR-365a-3p	-0.17836	-0.0159578	0.180281	0.162402	0.358641	0.196239
hsa-miR-3663-3p	0.47865	0.32964	0.610708	-0.14901	0.132058	0.281068
hsa-miR-3665	0.281244	0.51066	1.94749	0.229416	1.66625	1.43683
hsa-miR-3679-3p	0.0151537	0.0295199	-0.133352	0.0143662	-0.148506	-0.162872
hsa-miR-3679-5p	0.532035	0.124883	-0.710986	-0.407152	-1.24302	-0.835869
hsa-miR-371a-5p	0.656985	1.23986	1.6472	0.58288	0.990219	0.407339
hsa-miR-371b-5p	-0.0796193	-0.37165	-0.678721	-0.292031	-0.599102	-0.307071
hsa-miR-374a-5p	-0.110768	0.855169	0.923978	0.965937	1.03475	0.0688092
hsa-miR-374b-5p	0.0115988	0.59123	0.923287	0.579631	0.911689	0.332058
hsa-miR-375	-0.026764	-0.323204	-0.800859	-0.29644	-0.774095	-0.477655
hsa-miR-378a-3p	-0.311833	-0.562822	-0.27017	-0.250989	0.0416623	0.292651
hsa-miR-378a-5p	-0.121094	-0.190017	-0.437586	-0.0689232	-0.316492	-0.247569
hsa-miR-378d	0.19644	0.190466	-0.0088137	-0.00597454	-0.205254	-0.19928
hsa-miR-378i	-0.198283	-0.341023	-0.251344	-0.14274	-0.0530608	0.0896794
hsa-miR-3907	-0.391018	-0.212368	-0.0850481	0.17865	0.30597	0.12732
hsa-miR-3940-5p	0.389929	0.55814	0.845186	0.168211	0.455256	0.287045
hsa-miR-3960	0.893957	1.16416	1.9966	0.270204	1.10264	0.832439
hsa-miR-423-5p	0.0572465	-0.0892347	-0.287915	-0.146481	-0.345162	-0.198681
hsa-miR-425-3p	0.239405	0.214524	0.0265973	-0.0248811	-0.212807	-0.187926
hsa-miR-425-5p	0.0150475	-0.0414429	-0.0734245	-0.0564904	-0.088472	-0.0319816
hsa-miR-4261	-0.126801	-0.201288	-0.210207	-0.0744872	-0.0834056	-0.00891838
hsa-miR-4270	-0.246978	-0.202081	-0.713587	0.0448967	-0.466609	-0.511506
hsa-miR-4281	0.462569	0.489624	0.927306	0.0270549	0.464737	0.437682
hsa-miR-4284	-0.124503	-0.196113	-0.404481	-0.0716107	-0.279979	-0.208368
hsa-miR-4286	-0.22713	-0.874352	-0.721872	-0.647222	-0.494742	0.15248
hsa-miR-4291	0.0648452	0.457159	0.424307	0.392313	0.359461	-0.0328519
hsa-miR-4299	0.148059	-0.263119	-1.06534	-0.411178	-1.2134	-0.802225
hsa-miR-4306	-0.0849597	0.360346	0.316225	0.445305	0.401185	-0.0441204
hsa-miR-4310	-0.0241276	-0.0188208	0.123048	0.00530676	0.147175	0.141868
hsa-miR-4313	-0.0709281	-0.0693479	-0.12095	0.00158015	-0.0500224	-0.0516025
hsa-miR-4323	-0.0939608	-0.152526	-0.309952	-0.0585655	-0.215991	-0.157426
hsa-miR-4324	-0.100522	-0.265815	-0.370462	-0.165293	-0.26994	-0.104647
hsa-miR-4327	0.809979	1.0225	0.773972	0.212521	-0.0360066	-0.248527
hsa-miR-4428	-0.319956	-0.422905	-0.247675	-0.102949	0.0722808	0.17523
hsa-miR-4430	-0.298223	-0.563591	-0.564876	-0.265368	-0.266653	-0.00128484
hsa-miR-4433a-5p	-0.118437	-0.250604	-0.358541	-0.132168	-0.240104	-0.107936
hsa-miR-4436b-5p	0.0830158	0.0876743	-0.0384878	0.00465849	-0.121504	-0.126162
hsa-miR-4442	-0.443167	-0.395909	-0.486547	0.0472585	-0.0433794	-0.090638
hsa-miR-4443	0.105822	0.0597139	-0.0513672	-0.0461077	-0.157189	-0.111081
hsa-miR-4455	1.32751	1.09214	0.449192	-0.235375	-0.878321	-0.642946
hsa-miR-4459	1.82847	1.9195	1.07378	0.0910344	-0.754685	-0.84572
hsa-miR-4465	-0.149545	-0.238085	0.42682	-0.0885396	0.576366	0.664905
hsa-miR-4466	0.50026	0.575086	1.281	0.0748264	0.780744	0.705917
hsa-miR-4478	-0.114439	-0.299572	-0.629069	-0.185133	-0.51463	-0.329497
hsa-miR-4484	0.0747394	-0.156385	-0.298207	-0.231124	-0.372946	-0.141822
hsa-miR-4485-3p	0.641869	0.403839	-0.827713	-0.23803	-1.46958	-1.23155
hsa-miR-4485-5p	-0.521537	-0.884518	-1.23425	-0.362981	-0.712709	-0.349728
hsa-miR-4497	0.0110398	-0.107422	0.0110066	-0.118462	-3.31434e-05	0.118428
hsa-miR-4499	0.165229	0.408175	0.056442	0.242946	-0.108787	-0.351733
hsa-miR-4505	-0.147365	-0.762836	-0.793092	-0.615471	-0.645728	-0.0302562
hsa-miR-4507	0.399767	-0.771361	-1.48067	-1.17113	-1.88044	-0.709307
hsa-miR-4515	-0.323895	-0.474046	-0.348324	-0.150151	-0.0244287	0.125722
hsa-miR-4516	1.24854	1.1958	1.23251	-0.052742	-0.016036	0.036706
hsa-miR-4530	-1.32069	-1.48125	-1.30083	-0.16056	0.0198613	0.180421
hsa-miR-4532	0.262853	0.130326	-0.293114	-0.132527	-0.555966	-0.42344
hsa-miR-455-3p	-0.208118	-0.521487	-0.109925	-0.313369	0.0981922	0.411561
hsa-miR-455-5p	0.113706	0.226676	0.0929714	0.112971	-0.0207343	-0.133705
hsa-miR-4634	-0.739899	-0.581612	-0.488846	0.158287	0.251053	0.092766
hsa-miR-4649-3p	0.0360749	-0.115236	0.0191962	-0.15131	-0.0168787	0.134432
hsa-miR-4651	0.706108	1.08448	0.958023	0.378375	0.251915	-0.12646
hsa-miR-4652-3p	0.17677	0.332751	0.0245669	0.155981	-0.152203	-0.308184
hsa-miR-4653-3p	-0.143947	-0.398161	-0.491772	-0.254214	-0.347825	-0.0936107
hsa-miR-4656	-0.311718	-0.18219	-0.347278	0.129527	-0.03556	-0.165087
hsa-miR-4664-3p	-0.231261	-0.151174	-0.370412	0.0800876	-0.139151	-0.219239
hsa-miR-4665-3p	0.0906723	0.128355	0.597293	0.0376823	0.50662	0.468938
hsa-miR-4669	-1.2811	-1.26321	-1.36063	0.0178865	-0.0795317	-0.0974182
hsa-miR-4672	0.0760028	-0.362579	-0.506353	-0.438582	-0.582355	-0.143774
hsa-miR-4687-3p	0.0971769	0.400451	0.812776	0.303274	0.715599	0.412325
hsa-miR-4698	0.531466	0.251543	-0.188069	-0.279923	-0.719535	-0.439612
hsa-miR-4701-5p	-0.183155	0.0592935	-0.411274	0.242449	-0.228119	-0.470568
hsa-miR-4713-3p	-0.297324	-0.504685	-0.462088	-0.207361	-0.164764	0.0425971
hsa-miR-4716-3p	-0.281471	-0.360789	-0.532697	-0.0793172	-0.251226	-0.171908
hsa-miR-4721	-0.279585	-0.289208	-0.274223	-0.00962309	0.0053615	0.0149846
hsa-miR-4725-5p	-0.0691471	-0.09478	-0.161154	-0.0256329	-0.0920072	-0.0663743
hsa-miR-4728-3p	-0.291025	-0.109999	-0.568118	0.181026	-0.277093	-0.458119
hsa-miR-4728-5p	-0.385886	-0.447693	-0.487053	-0.0618073	-0.101167	-0.0393592
hsa-miR-4739	1.30965	1.49234	2.4915	0.182682	1.18184	0.999162
hsa-miR-4741	0.0490984	-2.21786	-3.69978	-2.26696	-3.74888	-1.48192
hsa-miR-4745-5p	0.839299	1.06474	0.854734	0.225437	0.0154347	-0.210003
hsa-miR-4746-3p	0.193561	0.28602	0.286276	0.0924595	0.0927155	0.00025605
hsa-miR-4749-3p	-0.0676946	-0.170162	-0.424048	-0.102468	-0.356354	-0.253886
hsa-miR-4758-3p	-0.145185	-0.174122	-0.34057	-0.0289369	-0.195385	-0.166448
hsa-miR-4763-3p	0.096818	0.172293	0.683299	0.0754754	0.586481	0.511006
hsa-miR-4767	-0.00614843	0.168137	-0.217021	0.174286	-0.210872	-0.385158
hsa-miR-4769-3p	0.128174	0.0687721	-0.150221	-0.0594017	-0.278395	-0.218993
hsa-miR-4787-3p	0.105853	0.0982868	0.0215051	-0.00756605	-0.0843477	-0.0767816
hsa-miR-4787-5p	-0.453168	-0.526478	-0.695598	-0.07331	-0.242431	-0.16912
hsa-miR-4788	0.187061	0.0450553	-0.152158	-0.142006	-0.339219	-0.197213
hsa-miR-4800-5p	0.309196	0.608302	0.339759	0.299105	0.0305628	-0.268543
hsa-miR-483-3p	-0.019838	-0.399756	-0.694886	-0.379918	-0.675048	-0.29513
hsa-miR-483-5p	-0.155823	-0.218805	-0.722431	-0.0629814	-0.566608	-0.503627
hsa-miR-484	0.350821	0.244249	-0.176981	-0.106573	-0.527802	-0.421229
hsa-miR-487b-3p	-0.0302826	-0.0833757	-0.227176	-0.0530931	-0.196893	-0.1438
hsa-miR-494-3p	-0.577377	-0.666247	-0.508152	-0.0888699	0.0692249	0.158095
hsa-miR-497-5p	0.172901	0.371095	-0.0155427	0.198194	-0.188444	-0.386638
hsa-miR-5001-5p	-0.0649481	-0.479626	-0.510962	-0.414678	-0.446014	-0.0313357
hsa-miR-5006-5p	-0.0946481	-0.0575021	-0.434379	0.037146	-0.33973	-0.376876
hsa-miR-505-3p	0.0781365	-0.0882572	-0.226418	-0.166394	-0.304554	-0.138161
hsa-miR-5100	0.016353	-0.166252	-0.0991304	-0.182605	-0.115483	0.0671215
hsa-miR-513a-5p	-0.534181	-0.704698	-0.811336	-0.170517	-0.277155	-0.106638
hsa-miR-513b-5p	-0.135705	-0.183906	-0.424014	-0.0482008	-0.288309	-0.240108
hsa-miR-550a-5p	0.155323	-0.00372662	-0.199799	-0.159049	-0.355122	-0.196072
hsa-miR-5571-5p	-0.00213443	-0.0286625	-0.234253	-0.0265281	-0.232118	-0.20559
hsa-miR-563	0.125079	0.0892471	-0.16735	-0.0358316	-0.292428	-0.256597
hsa-miR-5703	3.93287	3.80839	2.44958	-0.124473	-1.48329	-1.35882
hsa-miR-572	-0.289062	-0.472516	-0.356195	-0.183454	-0.0671332	0.11632
hsa-miR-5739	-0.442435	-0.769119	-0.354443	-0.326685	0.0879915	0.414676
hsa-miR-574-3p	0.030772	-0.11634	-0.128013	-0.147112	-0.158785	-0.0116734
hsa-miR-574-5p	0.619544	0.860952	0.441001	0.241408	-0.178543	-0.41995
hsa-miR-575	-2.7734	-3.88996	-4.64179	-1.11656	-1.8684	-0.751832
hsa-miR-5787	0.858231	1.16247	0.378122	0.304235	-0.480109	-0.784344
hsa-miR-590-5p	-0.0242002	0.604948	0.301748	0.629149	0.325948	-0.303201
hsa-miR-602	-0.117594	-0.00687344	-0.328132	0.110721	-0.210537	-0.321258
hsa-miR-6068	-0.647977	-0.861199	-0.857605	-0.213222	-0.209629	0.00359367
hsa-miR-6069	-0.188764	-0.179122	-0.178535	0.00964215	0.0102283	0.000586168
hsa-miR-6085	0.0523199	-0.172978	0.0880689	-0.225298	0.035749	0.261047
hsa-miR-6087	0.757685	0.296528	0.204839	-0.461157	-0.552846	-0.091689
hsa-miR-6088	-0.0269564	-0.0121534	0.166066	0.014803	0.193023	0.17822
hsa-miR-6089	0.00075629	0.0344967	0.756911	0.0337404	0.756154	0.722414
hsa-miR-6090	1.01415	1.32082	2.49773	0.306666	1.48358	1.17691
hsa-miR-6124	-0.626917	-0.597896	-0.526194	0.0290201	0.100722	0.0717024
hsa-miR-6125	-0.348727	-0.490411	-0.163881	-0.141684	0.184846	0.32653
hsa-miR-6126	0.130648	0.225711	0.403227	0.0950632	0.272579	0.177516
hsa-miR-6127	-0.328561	-0.309857	-0.291611	0.0187032	0.03695	0.0182468
hsa-miR-6131	-0.38	-0.492699	-0.727115	-0.112699	-0.347116	-0.234417
hsa-miR-6132	-0.307305	-0.371002	-0.501591	-0.0636979	-0.194286	-0.130588
hsa-miR-6165	-0.030132	-0.159681	0.123178	-0.129549	0.15331	0.282859
hsa-miR-619-5p	0.100095	-0.13413	-0.0946005	-0.234224	-0.194695	0.0395292
hsa-miR-630	3.54727	3.47701	2.11441	-0.0702589	-1.43286	-1.3626
hsa-miR-638	-0.267489	-0.386722	-0.495735	-0.119233	-0.228246	-0.109014
hsa-miR-642a-3p	1.71333	1.9406	1.90812	0.227272	0.194795	-0.0324763
hsa-miR-642b-3p	1.5582	1.65533	1.81701	0.0971344	0.258808	0.161674
hsa-miR-6508-5p	-0.111669	-0.196835	-0.135931	-0.0851665	-0.0242619	0.0609046
hsa-miR-6510-5p	1.23373	0.951954	0.950358	-0.281773	-0.28337	-0.00159634
hsa-miR-6515-3p	-0.207681	-0.2542	-0.383553	-0.046519	-0.175873	-0.129354
hsa-miR-660-5p	0.12751	0.454209	0.347481	0.326698	0.219971	-0.106727
hsa-miR-663a	-0.186007	0.764419	0.155058	0.950426	0.341065	-0.609361
hsa-miR-664a-3p	0.112345	-0.0272888	-0.283148	-0.139634	-0.395493	-0.255859
hsa-miR-664b-3p	0.0513307	0.0213653	-0.326223	-0.0299654	-0.377554	-0.347588
hsa-miR-6717-5p	-0.211918	-0.430038	-0.78445	-0.21812	-0.572532	-0.354413
hsa-miR-6723-5p	0.123262	0.0719325	-0.105457	-0.0513298	-0.228719	-0.177389
hsa-miR-6724-5p	-1.21033	-1.3428	-1.06774	-0.132468	0.142592	0.27506
hsa-miR-6727-5p	-0.412893	-0.402991	-0.361942	0.00990251	0.0509513	0.0410488
hsa-miR-6731-3p	0.0551822	-0.00971838	-0.088581	-0.0649005	-0.143763	-0.0788626
hsa-miR-6734-5p	-0.0378503	-0.0245627	-0.394175	0.0132876	-0.356324	-0.369612
hsa-miR-6737-3p	0.0129237	-0.0752246	0.0373575	-0.0881483	0.0244338	0.112582
hsa-miR-6740-5p	-0.549564	-0.593008	-0.743368	-0.0434431	-0.193804	-0.150361
hsa-miR-6749-5p	-0.551434	-0.582113	-0.551335	-0.0306797	9.88273e-05	0.0307786
hsa-miR-6752-3p	0.0849885	-0.103852	-0.403841	-0.18884	-0.488829	-0.299989
hsa-miR-6752-5p	-0.305723	-0.00683197	-0.000436024	0.298891	0.305287	0.00639594
hsa-miR-6756-5p	0.0136809	0.106246	-0.368127	0.092565	-0.381808	-0.474373
hsa-miR-6760-3p	0.239	0.143323	0.142438	-0.0956772	-0.0965619	-0.000884698
hsa-miR-6763-3p	-0.0948703	-0.16954	-0.278942	-0.0746693	-0.184071	-0.109402
hsa-miR-6763-5p	-0.761909	-1.2092	-0.953967	-0.447296	-0.192058	0.255238
hsa-miR-6765-3p	0.223807	0.31112	0.0834051	0.0873135	-0.140402	-0.227715
hsa-miR-6766-3p	-0.235103	-0.29033	-0.409863	-0.0552272	-0.17476	-0.119533
hsa-miR-6769b-5p	0.154248	0.256192	-0.0718158	0.101944	-0.226064	-0.328007
hsa-miR-6775-5p	-0.430691	-0.348667	-0.544975	0.0820234	-0.114284	-0.196308
hsa-miR-6777-3p	-0.069104	-0.126259	-0.205771	-0.0571552	-0.136667	-0.0795117
hsa-miR-6780b-5p	-0.012027	0.0106752	-0.367204	0.0227022	-0.355177	-0.377879
hsa-miR-6785-3p	0.0420214	-0.0679259	-0.222585	-0.109947	-0.264606	-0.154659
hsa-miR-6785-5p	1.07366	1.12094	0.402187	0.047281	-0.671472	-0.718753
hsa-miR-6789-5p	0.681554	0.929416	1.3778	0.247862	0.696247	0.448385
hsa-miR-6791-5p	-0.24215	-0.303077	-0.184678	-0.0609277	0.0574717	0.118399
hsa-miR-6795-3p	0.116619	-0.0317225	-0.256738	-0.148342	-0.373357	-0.225016
hsa-miR-6797-3p	0.0324402	-0.061229	-0.038815	-0.0936692	-0.0712552	0.022414
hsa-miR-6798-3p	0.0647884	0.155216	0.122624	0.0904274	0.0578361	-0.0325913
hsa-miR-6800-3p	-0.134191	-0.174985	-0.298335	-0.0407942	-0.164144	-0.12335
hsa-miR-6800-5p	0.108508	0.29448	0.871896	0.185972	0.763388	0.577416
hsa-miR-6803-5p	1.10698	-0.180133	-1.55139	-1.28712	-2.65837	-1.37126
hsa-miR-6808-5p	0.0400738	-0.0986348	0.254504	-0.138709	0.214431	0.353139
hsa-miR-6812-3p	0.0496558	-0.121909	-0.316267	-0.171565	-0.365923	-0.194358
hsa-miR-6812-5p	-0.365004	-0.306013	-0.549812	0.0589909	-0.184809	-0.2438
hsa-miR-6813-3p	-0.0327189	-0.044728	-0.182033	-0.0120091	-0.149314	-0.137305
hsa-miR-6819-3p	0.05171	-0.0351439	-0.20964	-0.0868539	-0.26135	-0.174496
hsa-miR-6820-5p	-0.119315	-0.229549	-0.225648	-0.110235	-0.106334	0.0039009
hsa-miR-6821-5p	-0.747273	-0.532274	0.504899	0.214998	1.25217	1.03717
hsa-miR-6824-3p	0.282769	0.199636	-0.030328	-0.0831331	-0.313097	-0.229964
hsa-miR-6826-5p	-0.010151	-0.362157	-0.0284587	-0.352006	-0.0183076	0.333699
hsa-miR-6829-5p	0.127582	0.0179145	0.396661	-0.109667	0.269079	0.378746
hsa-miR-6848-3p	0.169765	0.193814	-0.0684392	0.0240492	-0.238204	-0.262253
hsa-miR-6850-5p	0.415827	0.49642	0.836595	0.0805936	0.420769	0.340175
hsa-miR-6851-3p	-0.111516	-0.133974	-0.403754	-0.0224583	-0.292238	-0.26978
hsa-miR-6858-3p	0.261471	0.260266	0.144995	-0.00120443	-0.116475	-0.115271
hsa-miR-6861-3p	-0.130609	-0.0180339	-0.233325	0.112575	-0.102716	-0.215291
hsa-miR-6865-3p	-0.0285373	-0.023228	-0.0755729	0.00530937	-0.0470356	-0.0523449
hsa-miR-6869-5p	-0.415013	-0.188825	-0.167698	0.226188	0.247315	0.0211273
hsa-miR-6870-3p	-0.08549	0.0552193	-0.0294346	0.140709	0.0560554	-0.0846539
hsa-miR-6872-3p	-0.114198	-0.188546	-0.354227	-0.0743477	-0.240028	-0.165681
hsa-miR-6875-5p	-0.347489	-0.432022	-0.421367	-0.0845326	-0.0738778	0.0106548
hsa-miR-6879-5p	-0.24652	-0.385631	-0.296548	-0.139111	-0.0500275	0.0890837
hsa-miR-6880-3p	-0.156435	-0.070436	-0.233894	0.085999	-0.0774593	-0.163458
hsa-miR-6889-3p	-0.135841	-0.118069	0.083865	0.0177728	0.219706	0.201934
hsa-miR-6891-5p	0.987294	0.968754	0.943579	-0.0185408	-0.0437156	-0.0251748
hsa-miR-6893-5p	0.251817	0.252946	0.0895907	0.00112869	-0.162226	-0.163355
hsa-miR-7107-5p	0.2926	0.202681	0.165076	-0.0899189	-0.127524	-0.037605
hsa-miR-7108-5p	0.461809	0.636047	0.425517	0.174238	-0.0362919	-0.21053
hsa-miR-7110-5p	1.25607	1.33423	0.990472	0.0781549	-0.265599	-0.343754
hsa-miR-7111-3p	0.107412	0.0826398	-0.180118	-0.0247723	-0.28753	-0.262757
hsa-miR-7114-5p	-0.149392	-0.508783	-0.291074	-0.359391	-0.141682	0.217708
hsa-miR-7150	1.62084	1.72837	0.823186	0.107523	-0.797658	-0.905181
hsa-miR-718	0.662363	0.464811	0.508592	-0.197552	-0.153771	0.0437811
hsa-miR-762	0.300948	0.232639	0.529404	-0.0683092	0.228455	0.296764
hsa-miR-7641	-0.526082	-0.635147	-0.499192	-0.109065	0.0268896	0.135954
hsa-miR-766-3p	-0.124952	-0.142864	-0.200569	-0.0179122	-0.0756165	-0.0577043
hsa-miR-7704	0.153889	0.125137	-0.18107	-0.0287523	-0.334959	-0.306206
hsa-miR-7847-3p	0.0106636	-0.0169749	-0.235855	-0.0276385	-0.246518	-0.21888
hsa-miR-7974	-0.139712	-0.1397	-0.286676	1.20489e-05	-0.146964	-0.146976
hsa-miR-7975	0.0170554	-0.0500731	0.0204451	-0.0671285	0.00338965	0.0705181
hsa-miR-7977	0.0111727	-0.0705757	0.0404752	-0.0817484	0.0293025	0.111051
hsa-miR-8063	0.958316	1.08669	0.444575	0.12837	-0.513741	-0.642111
hsa-miR-8069	0.0274985	-0.411044	-1.60867	-0.438543	-1.63617	-1.19763
hsa-miR-8072	0.129507	0.163183	-0.0389804	0.0336755	-0.168488	-0.202163
hsa-miR-8485	-0.865898	-0.948292	-1.19397	-0.0823943	-0.328068	-0.245674
hsa-miR-874-3p	-0.274618	-0.553931	-1.08053	-0.279313	-0.805909	-0.526595
hsa-miR-885-5p	-0.181227	-0.431708	-1.18355	-0.250482	-1.00232	-0.75184
hsa-miR-92a-3p	-0.162978	-0.376001	-0.828136	-0.213023	-0.665158	-0.452135
hsa-miR-93-5p	-0.174767	-0.0857463	-0.0826299	0.089021	0.0921374	0.00311635
hsa-miR-933	-0.0213115	0.0802413	0.068533	0.101553	0.0898445	-0.0117082
hsa-miR-937-5p	-0.00207419	0.11997	0.521453	0.122045	0.523527	0.401483
hsa-miR-939-5p	-0.549791	-0.690004	-0.597167	-0.140212	-0.0473754	0.0928369
hsa-miR-940	0.0535499	0.147768	0.50387	0.0942185	0.45032	0.356101
hsa-miR-98-5p	-0.172092	-0.0994756	-0.0463188	0.0726159	0.125773	0.0531568
hsa-miR-99a-5p	-0.113771	0.08001	0.0969833	0.193781	0.210754	0.0169733
